# Supplementary material for: Exosomal secreted SCIMP regulates communication between macrophages and neutrophils in pneumonia
Source: Nat Commun. 2024 Jan 23;15:691. doi: 10.1038/s41467-024-44714-4 (PMC10805922; doi:10.1038/s41467-024-44714-4)
Supplement: Supplementary file 4 — Source Data [file 41467_2024_44714_MOESM4_ESM.xlsx]

## Sheet: Figure 1a
Figure 1a	The chemotaxis activity of the SCIMP-containing supernatant from SCIMP-overexpressing HEK293 cells (SCIMP-HEK293) towards peripheral neutrophils was measured using a chemotaxis assay, with IL-8 (10 ng/mL) used as the positive control.
	HEK293 sup	IL8	SCIMPsup
	1	4	2.4
	1.2	2.9	3.4
	0.8	3.5	3
	1	3.8	2.3
	1	3.3	3

## Sheet: Figure 1b
Figure 1b	The exogenous SCIMP-6×his recombinant protein in the HEK293 cells could be detected by the anti-6×his antibody both in the cell culture supernatant and cell lysate via Western blot.

## Sheet: Figure 1c
Figure 1c	The exosomes present in the cell culture supernatant of SCIMP-HEK293 were purified using the ultracentrifugation method, and the presence of SCIMP-6×his recombinant protein was confirmed by Western blot analysis, along with the exosomal markers CD9, CD63, CD81 and TSG101.

## Sheet: Figure 1f
Figure 1F	The endogenous SCIMP protein secreted in exosomes by RAW264.7 cells with the stimulation of PBS, LPS (1 μg/mL), or heat-denatured E. coli (MOI = 100) for 0.5, 1, 2, and 6 hours, was detected by Western blot using anti-SCIMP antibody.

## Sheet: Figure 1g
Figure 1g	The percentage of SCIMP-positive particles in the total exosomes (CD63 positive), which were purified from the supernatant of RAW264.7 cells treated with PBS or E. coli (MOI = 1000) for 2 hours, were stained and measured by NTF
	PBS	E.coli
	2.47	36.8
	4.15	33.3
	0.96	27.5
	3	19.1
	0.62	56
	1.64	56.1
	1.05	41.3
	2	31.7
		23
		69

## Sheet: Figure 2c
Figure 2c	The relative expression level (displayed by MFI) of SCIMP+ particles in CD63+ particles in BALF samples from patients with pulmonary infection (n = 36) or without pulmonary infection (n = 20) were measured using the SCIMPexo detection kit; The ROC curves were generated based on the exosomal SCIMP expression level in the pulmonary infected (n = 36) and uninfected groups (n = 20), and the AUC was c…
	Uninfected	Infected
	295	1820
	695	1038
	560	2020
	350	344
	289	1381
	470	3221
	178	213
	179	1025
	835	3975
	408	2783
	225	4026
	275	796
	842	4946
	260	84.3
	353	3555
	393	1089
	300	678
	654	2964
	435	1049
	143	3464
		905
		3855
		2663
		3906
		676
		4826
		135.7
		3435
		969
		558
		2844
		929
		3344
		785
		3735
		2543

## Sheet: Figure 2e
Figure 2e	The percentage of SCIMP+ particles in CD63+ particles in BALF samples from patients with pulmonary infection (n = 36) or without pulmonary infection (n = 20) were measured using the SCIMPexo detection kit; The ROC curves were generated based on SCIMP+ particles percentage in the pulmonary infected (n = 36) and uninfected groups (n = 20), and the AUC was calculated
	Uninfected	Infected
	35.1	64.3
	23.8	44.8
	14.7	70.2
	32.2	20.7
	10.7	64.4
	7.58	74
	49.9	9.95
	21.8	55.4
	17.1	86.8
	18.9	73.5
	37.8	85.1
	13.3	40.5
	24.8	87.1
	29.6	47.8
	18.5	41.5
	35.1	72.9
	17.8	50.5
	2.77	76.5
	17.1	35.1
	18.9	56.6
		43.1
		76.2
		51.3
		30.8
		12.4
		37.3
		14.3
		87.4
		89.3
		60.6
		14.2
		69.4
		60.9
		26
		19.7
		37.2

## Sheet: Figure 2g
Figure 2g	The expression level of exosomal SCIMP (MFI) in CD63+ exosome in BALF samples from pulmonary infected patients was statistically compared according to the pathogen types.
	Uninfected control	Staphylococcus aureus	Mycobacterium tuberculosis	Streptococcus	Neisseria	Escherichia coli	Aspergillus	Undefined fungus	Mycoplasma	Virus
	19.9	69.4	37.2	51.3	72.9	76.2	37.3	70.2	72.9	89.3
	21.8	81	37.3	72.9	85.1	35.1	44.8	86.8	53.1	87.4
	29.6		76.2	85.1		14.2	74		56.6	35.1
	13.3		64.3			63			41.5	70.2
	30.9		19.7							78.1
	35.1		30.8							60.6
	32.2		76.5
	21.5		86.8
	35.1		87.1
	18.9
	7.58
	14.7
	2.77
	23.8
	30.7
	24.8

## Sheet: Figure 2h
Figure 2h	The exosomal SCIMP expression level (MFI) of the serum samples from the pulmonary infected (n = 57)/uninfected (n = 50) patients were measured and statistically compared.
	Uninfected	Lung infected
	125.667	72.5339
	144.667	264.388
	148.963	297
	163.667	298
	167.963	358.981
	174.592	385
	179	514.854
	186.963	545.235
	193.592	551.333
	198	578.323
	204	579.996
	212.592	618.129
	217	624.689
	223	643
	242	658.435
	283.021	662.193
	283.804	672.512
	302.021	696.126
	302.804	714.88
	314	732.815
	321.021	744.635
	321.804	783.494
	333	791.072
	352	885.161
	374.54	966.519
	378	1040.72
	390.298	1045
	393.54	1061.95
	397	1068.82
	409.298	1070.29
	412.54	1111.18
	416	1121.54
	428.298	1165.17
	538.687	1178.55
	547	1191.2
	557.687	1212.67
	566	1213
	576.687	1214.91
	587.988	1232.62
	606.988	1237
	615.463	1286
	634.463	1400.46
	730.303	1404.98
	749.303	1412.28
	790.081	1420.61
	809.081	1442.22
	903	1490.4
	922	1499.72
	1334.1	1539
	1353.1	1688.4
		1696
		1892.8
		1913.63
		1937
		1986.99
		2070.02
		2387.96

## Sheet: Figure 2i
Figure 2i	The serum samples from the pulmonary-infected patients were subgrouped based on the neutrophil percentage in the white blood cells (>70%, n = 30 or <70%, n = 27), and the exosomal SCIMP expression level (MFI) of the serum samples in these two subgroups was measured and analyzed.
	<70%	>70%
	1393.4	2179.6
	1457.3	2206.7
	1575.9	2208.2
	1762.7	2224.6
	1767.5	2236
	1815.5	2263.5
	1839	2269.7
	1858.6	2279.8
	1865.5	2333.2
	1919.8	2418.3
	1927.2	2431.7
	1935.2	2479
	1961.1	2503.3
	1999.3	2586.2
	2082.5	2609.6
	2084.4	2614.8
	2103	2642.5
	2194.9	2679.6
	2195.4	2696.8
	2210.7	2188.5
	2318	2199.9
	1941.9	2227.4
	1980.1	2233.6
	2063.3	2243.7
	2065.2	2297.1
	2083.8	2382.2
	2175.7	2395.6
		2442.9
		2467.2
		2550.1

[truncated: 43 more sheets: Figure 2j, Figure 2k, Figure 2l, Figure 3e, Figure 3f, Figure 4a, Figure 4c, Figure 4d, Figure 4f, Figure 4g, Figure 4h, Figure 4i, Figure 5c, Figure 5d, Figure 5f, Figure 5h, Figure 5j, Figure 6c, Figure 6e, Figure 6g …]
